# Supplementary material for: Green Synthesis of Superparamagnetic Iron Oxide Nanoparticles with Eucalyptus globulus Extract and Their Application in the Removal of Heavy Metals from Agricultural Soil
Source: Molecules. 2022 Feb 17;27(4):1367. doi: 10.3390/molecules27041367 (PMC8880537; doi:10.3390/molecules27041367)
Supplement: Supplementary file 1 [file molecules-27-01367-s001.zip]

Archive with 1 entries (1 files):
- molecules-1571311-supplementary.pdf
